# Supplementary material for: SLCO1B1 Exome Sequencing and Statin Treatment Response in 64,000 UK Biobank Patients
Source: Int J Mol Sci. 2024 Apr 17;25(8):4426. doi: 10.3390/ijms25084426 (PMC11050003; doi:10.3390/ijms25084426)
Supplement: Supplementary file 1 [file ijms-25-04426-s001.zip]

Archive with 2 entries (2 files):
- File S1.supplementary_information.SLCO1B1_exomes_2024.04.17.pdf
- Supplementary Tables.SLCO1B1_exomes_2024.04.17.xlsx
